# Supplementary material for: Nutritional Description of Foods with Low- and No-Calorie Sweeteners in Spain: The BADALI Project
Source: Nutrients. 2022 Jun 28;14(13):2686. doi: 10.3390/nu14132686 (PMC9268128; doi:10.3390/nu14132686)
Supplement: Supplementary file 1 [file nutrients-14-02686-s001.zip]

Archive with 1 entries (1 files):
- nutrients-1780960-supplementary.pdf
